# Supplementary material for: Diminazene aceturate mitigates cardiomyopathy by interfering with renin-angiotensin system in a septic rat model
Source: BMC Pharmacol Toxicol. 2022 Jul 4;23:44. doi: 10.1186/s40360-022-00584-4 (PMC9251020; doi:10.1186/s40360-022-00584-4)
Supplement: Supplementary file 1 — Additional file 1. [file 40360_2022_584_MOESM1_ESM.xlsx]

## Sheet: Sheet1
Parameters	Time	Bartlett’s test	one way ANOVA					K-W test					legend
	（h）	P	F	P	P1	P2	P3	P	P1	P2	P3	power	P1：SHAM group compared with CLP group
LVSP	6	0.04						0.003	0.006	1	0.017	0.9279	P2：SHAM group compared with DIZE group
	12	0.311	9.014	0.003	0.00719753	0.356641	0.00102802					0.8476	P3: CLP group compared with DIZE group
	24	0.112884	19.709	0	0.000164164	0.425725	0					0.974
	48	0.745522	9.31358	0.00234697	0.00160683	0.00248745	0.833815					0.8757
dp/dtmax	6	0.069	11.4656	0.000951057	0.000271254	0.112446	0.00829708					0.8973
	12	0.373585	7.92527	0.00447934	0.0038082	0.954909	0.00338437					0.8177
	24	0.893467	9.30928	0.00235148	0.00100324	0.438	0.005					0.918
	48	0.71655	7.55358	0.00537848	0.00845001	0.00250185	0.561303					0.8338
-dp/dtmax	6	0.009						0.006	0.011	1	0.028	0.9339
	12	0.824611	21.3683	4.07192e-05	0	0.05	0.00065023					0.9976
	24	0.812925	7.015	0.007	0.003	0.384036	0.0164213					0.8252
	48	0.284937	11.3085	0.001	0.001	0.001	0.691					0.9018
plasma LgTNF	6	0.1	26.1738	1.28312e-05	4.15933e-06	0.0661031	0.000147964					0.9943
	12	0.265492	65.3839	3.91942e-08	1.07297e-08	0.00208533	1.85671e-06					1
	24	0.370089	32.0136	3.86688e-06	9.54686e-07	0.000203289	0.00791535					0.9996
	48	0.0264601						0.134				0.2649
plasma IL-6	6	0.009						0.003	0.002	0.06	0.931	0.9512
	12	0.079843	29.4036	6.45568e-06	0	0	0.495					0.9882
	24	0.0115703						0.003	0.012	0.009	1	0.914
	48	0.109332	6.83351	0.0077681	0.00278134	0.02	0.352					0.5569
plasma LgTNI	6	0.289	55.6483	1.14881e-07	2.63952e-08	1.74984e-05	0.000618654					1
	12	0.242711	33.6493	2.85261e-06	6.74643e-07	0.000227143	0.00443414					0.9998
	24	0.011891						0.002	0.002	0.045	0.991	0.9751
	48	0.0217337						0.436				0.161
plasma LgBNP	6	0.506718	14.3914	0.000324266	7.87292e-05	0.0172245	0.0168709					0.9253
	12	0.277124	14.2107	0.000345063	8.56254e-05	0.00992501	0.0316089					0.9499
	24	0.434049	8.92993	0.00279056	0.000733341	0.0498023	0.0538106					0.811
	48	0.414186	3.43839	0.0589943	0.141504	0.0198371	0.308302					0.3913
plasma LgANGII	6	0.00195122						2	0.002	0.045	0.991	0.9988
	12	0.00641618						0.003	0.007	0.015	1	0.9987
	24	0.0321782						0.003	0.005	0.021	1	0.996
	48	0.000140036						0.264				0.2155
plasma LgAng-(1-7)	6	0.381483	35.0669	2.21269e-06	4.98192e-07	0.0018839	0.000347951					1
	12	0.0358011						0.002	0.002	0.351	0.175	0.8732
	24	0.0375932						0.003	0.002	0.529	0.112	0.9266
	48	0.0680973	0.971702	0.401032	0.194589	0.356028	0.690819					0.1433
Myocardial Ang-(1-7)	6	0.0459975						0.004	0.004	1	0.06	0.8281
	12	0.8	8.941	0.003	0.0201944	0.13249	0.000791085					0.8769
	24	0.609694	21.9583	3.49868e-05	0.00799969	0.002826	8.14422e-06					0.9868
	48	0.0337363						0.119				0.1912
